# Supplementary material for: Deficiency of the Lysosomal Protein CLN5 Alters Lysosomal Function and Movement
Source: Biomolecules. 2021 Sep 27;11(10):1412. doi: 10.3390/biom11101412 (PMC8533494; doi:10.3390/biom11101412)
Supplement: Supplementary file 1 [file biomolecules-11-01412-s001.zip]

Archive with 6 entries (5 files):
- SM/
- SM/Supplementary_Figures.pdf
- SM/Supplementary_Tables.pdf
- SM/Video S1A Control neurons.avi
- SM/Video S1B CLN5i #2 neurons.avi
- SM/Video S1C CLN5i #3 neurons.avi
